# Supplementary material for: Plant root carbon inputs drive methane production in tropical peatlands
Source: Sci Rep. 2025 Jan 25;15:3244. doi: 10.1038/s41598-025-87467-w (PMC11762785; doi:10.1038/s41598-025-87467-w)
Supplement: Supplementary file 2 — Supplementary Material 2 [file 41598_2025_87467_MOESM2_ESM.xlsx]

## Sheet: PLFAs
Girkin et al. Plant root carbon inputs drive methane production in tropical peatlands
Supplementary table 2: PLFA biomarker absolute and relative abundance
PLFA abundance (μg g-1)	Fungal					G+					G-					Unspecified
Broadleaved	8.73796	5.73345	5.37224	4.54841		31.4904	17.1219	17.5137	15.3801		46.7397	23.0649	21.8139	21.7621		19.0345	13.7621	13.1979	12.5434
Palm	8.58708	8.66379	9.30032	4.47717	2.33621	26.7604	26.3853	30.0084	13.8371	4.71502	40.9561	37.5432	40.6579	20.7121	10.7868	21.8439	17.887	21.5214	9.87888	4.02533
Relative abundance (%)	Fungal					G+					G-					Unspecified
Broadleaved	8.12512	9.46608	9.18299	8.29298		29.2818	28.2688	29.937	28.042		43.4616	38.0808	37.2874	39.6782		19.1315	24.1844	23.5927	23.9868
Palm	8.65453	9.4871	9.04215	9.02772	10.607	26.9706	28.8926	29.1754	27.901	21.4075	41.2778	41.1109	39.5292	41.7636	48.975	23.097	20.5094	22.2533	21.3077	19.0104

## Sheet: 13C isotopic data
Girkin et al. Plant root carbon inputs drive methane production in tropical peatlands
Supplementary table 3: Temporal change in 13C atom excess and excess CH4
Day	Broadleaved (13C atom excess (%))				Palm (13C atom excess (%))						Broadleaved (Excess CH4 (μg m-2 hr-1) )					Palm (Excess CH4 (μg m-2 hr-1) )
1	0.139916	0.097671	0.091207	0.119001	0.079729	0.079586	0.071965	0.115419	0.090822		1.59981	-16.2663	-15.5249	89.8805		62.0362	-0.75221	507.793	100.946	217.514
3	0.084006	0.116881	0.055521	0.054663	0.093208	0.099935	0.107277	0.075495	0.121891		-38.2944	13.1774	-48.9281	119.095		105.635	25.8159	1.01866	208.63	246.04
7	0.070535	0.066983	0.051197	0.082928	0.072427	0.079289	0.090976	0.091724	0.089085		68.0605	-11.8858	192.662	18.2871		56.4627	546.51	7.93744	557.26	-15.7642
14	0.061153	0.055631	0.054597	0.047886	0.065872	0.052011	0.082456	0.051087	0.052397		-26.221	-22.3398	-81.2417	38.357		7.63026	3.25504	5.34357	36.1815	-7.81508

## Sheet: Natural abundance data
Girkin et al. Plant root carbon inputs drive methane production in tropical peatlands
Supplementary table 4: Temporal change in delta 13C following stem labelling
	C4 sugar (delta 13C)			Control C4 sugar (delta 13C)
Day	MEAN	SEM	N	MEAN	SEM	N
0	-58.41	1.42	4	-57.58	3.23	3
1	-65.62	6.6	4	-56.73	8.21	3
4	-53.8	4.85	4	-67.36	2.46	3
5	-56.25	5.85	4	-66.64	1.49	3
7	-55.78	2.34	4	-67.57	2.09	3

## Sheet: Girdling data
Girkin et al. Plant root carbon inputs drive methane production in tropical peatlands
Supplementary table 5: Mean CH4 flux from girdled and control plants
		CH4 flux (mg m-2 hr-1)
GIRDLED	MEAN	0.182139
	STDEV	0.143339
	COUNT	10
CONTROL	MEAN	1.24003
	STDEV	1.86472
	COUNT	10
